# Supplementary material for: Do Academic Libraries Contribute to Students’ and Communities’ Wellbeing?: A Scoping Review
Source: Healthcare (Basel). 2025 Jan 17;13(2):179. doi: 10.3390/healthcare13020179 (PMC11765332; doi:10.3390/healthcare13020179)
Supplement: Supplementary file 1 [file healthcare-13-00179-s001.zip]

Archive with 1 entries (1 files):
- healthcare-3384342-supplementary.pdf
